# Supplementary material for: NFYA promotes malignant behavior of triple-negative breast cancer in mice through the regulation of lipid metabolism
Source: Commun Biol. 2023 Jun 2;6:596. doi: 10.1038/s42003-023-04987-9 (PMC10238388; doi:10.1038/s42003-023-04987-9)
Supplement: Supplementary file 4 — Supplementary Data 1 [file 42003_2023_4987_MOESM4_ESM.xlsx]

## Sheet: Primer_list
	Oligonucleotides used in this study
	Target	Species	Forward primer	Reverse primer	Use
	Actb	Mouse	5'- GATCTGGCACCACACCTTCT -3'	5'- GGGGTGTTGAAGGTCTCAAA -3'	qPCR
	Nfyav1	Mouse	5'- AAGTCCAGACCCTCCAGGTAGT -3'	5'- GATGGGTTGGCCTGTTGAT -3'	qPCR
	Nfyav2	Mouse	5'- GCCATGGAGCAGTATACGACA -3'	5'- CCTGGACCTGCTGCTGAA -3'	qPCR
	Acly	Mouse	5'- GAAGGGAGTGACCATCATTGG -3'	5'- GTTGTCCAGCATTCCACCAG -3'	qPCR
	Acaca	Mouse	5'- ACCGCCAGCTTAAGGACAAC -3'	5'- GTTGAGGTTGGAGGCAAAGG -3'	qPCR
	Fasn	Mouse	5'- ATAAGCCCAAGGCCAAGTACC -3'	5'- AGACACCTTCCCGTCACACA -3'	qPCR
	ACTB	Human	5'- ACCAACTGGGACGACATGGAGAAA -3'	5'- TAGCACAGCCTGGATAGCAACGTA -3'	qPCR
	NFYAv1	Human	5'- CCAGACCCTCCAGGTAGT -3'	5'- GCAAACCCTGTGTTCCAGA -3'	qPCR
	NFYAv2	Human	5'- ATTCAGCAGCAGGTCCAAGG -3'	5'- GTTGGCCAGTTGATGTGATTAG -3'	qPCR
	CDH1	Human	5'- TGAAGGTGACAGAGCCTCTGGAT -3'	5'- TGGGTGAATTCGGGCTTGTT -3'	qPCR
	VIM	Human	5'- CTGCCAACCGGAACAATGA -3'	5'- GGTACTCAGTGGACTCCTGCTTT -3'	qPCR
	ACLY	Human	5'- TGTTGGCGTGGATGAGAAAC -3'	5'- AGAGGCCGGAGATAAAACTGG -3'	qPCR
	ACACA	Human	5'- ACCGCCAGCTTAAGGACAAC -3'	5'- AGTGGTTGAGGTTGGAGGAGA -3'	qPCR
	ACACB	Human	5'- GGACTTCCCGATCCTTTTCAG -3'	5'- CGACCAAACAGAGACACAGCA -3'	qPCR
	FASN	Human	5'- TCCACCAGCAACATCAGCTC -3'	5'- TTCTCCAGCAAGCCATCTCTC -3'	qPCR
	CPT1A	Human	5'- TGATGACGGCTATGGTGTGTC -3'	5'- TTGCTTCTTTCAGGTGCCTTC -3'	qPCR
	CPT2	Human	5'- CAGCAGATGATGGTTGAGTGC -3'	5'- CCGCAGAGCAAACAAGTGTC -3'	qPCR
	ACADL	Human	5'- TGGCAAAACAGTTGCTCACC -3'	5'- CACAAATGCTCGGGTTACACA -3'	qPCR
	SREBF1	Human	5'- GCGAGCACTGAACTGTGTGA -3'	5'- ATGGAGAAGCTGTAGGCAGGA -3'	qPCR
	SREBF2	Human	5'- ATCATAAACTGCGCCAGGAGA -3'	5'- TCCACCTCATTGTCCACCAG -3'	qPCR
	ACACA	Human	5'- CTCCCGGGTTCAAGCGAGTC -3'	5'- CGCGCCTGTAATCCCAGCTAA -3'	ChIP-qPCR
	FASN	Human	5'- TCACCCTATCGCCTAGCAAC -3'	5'- GCAGCAGCAACCAATCG -3'	ChIP-qPCR
