# Supplementary material for: NFYA promotes malignant behavior of triple-negative breast cancer in mice through the regulation of lipid metabolism
Source: Commun Biol. 2023 Jun 2;6:596. doi: 10.1038/s42003-023-04987-9 (PMC10238388; doi:10.1038/s42003-023-04987-9)
Supplement: Supplementary file 5 — Supplementary Data 2 [file 42003_2023_4987_MOESM5_ESM.xlsx]

## Sheet: Fig. 1
	Fig. 1b	Relative expression (/Actb)
		Nfyav1			Nfyav2
	Normal	1.00932	1.15941	0.831269	0.691636	0.741277	1.56709
	Tumor	1.99546	2.0802	1.84897	3.42179	3.5671	5.71499
	Fig. 1d	Relative expression (/ACTB)
		Nfyav1			Nfyav2
	MCF7	0.119019	0.10203	0.145421	0.776491	0.578855	0.604298
	BT474	0.0730075	0.0745963	0.0728956	0.530492	0.758589	0.624453
	MCF10A	0.746597	0.7301	1.05512	0.16449	0.210764	0.172837
	MCF12A	0.498812	0.487298	0.400859	0.738852	0.736401	0.778874
	HCC1143	0.299298	0.375315	0.363212	0.62689	1.10221	0.636977
	SUM149	0.747192	0.677159	0.747285	0.866766	0.824456	0.91157
	MB231	1.99852	2.29323	2.00765	0.22267	0.210665	0.210652
	BT549	1.72689	1.0757	1.29684	0.072829	0.0787856	0.0789572
	SUM159	13.8766	10.6594	14.9728	0.480421	0.525888	0.431049

## Sheet: Fig. 2
	Fig. 2a	Absorbance (590 nm)					Fig. 2d	Absorbance (590 nm)
		d1	d2	d3	d4				NFYA-/- Line 1			NFYA-/- Line 2
	NFYA+/+ Line 1	0.0583	0.112	0.3295	0.8965		SUM159	NFYA+/+	Mock	v1	v2	Mock	v1
		0.0621	0.1148	0.3269	1.0597		1.5214	1.3956	0.8057	1.6672	0.9239	0.9967	1.483
		0.0623	0.1011	0.3373	0.9289		1.5928	1.425	0.9439	1.7915	1.0109	1.2378	1.4679
	NFYA+/+ Line 2	0.0564	0.1123	0.3898	1.0132		1.7368	1.743	0.9056	1.5552	0.8353	1.1946	1.402
		0.0644	0.1042	0.4029	0.9815
		0.0711	0.1301	0.4126	0.8758		Fig. 2e	Number of spheres
	NFYA+/- Line 1	0.0589	0.0911	0.2656	0.5803			NFYA-/- Line 1
		0.0636	0.1059	0.2421	0.4956		NFYA+/+	Mock	v1	v2
		0.0621	0.0939	0.2308	0.5075		64	4	59	16
	NFYA+/- Line 2	0.0491	0.0633	0.1649	0.4371		49	5	57	22
		0.0512	0.0664	0.1714	0.4308		61	5	41	21
		0.0562	0.0707	0.1765	0.4065
	NFYA-/- Line 1	0.0577	0.0809	0.1945	0.4636		Fig. 2f	Tumor volume (mm3)
		0.06	0.0749	0.1697	0.4499		NFYA-/- Line 1
		0.0651	0.0754	0.1836	0.4209		Mock	v1	v2
	NFYA-/- Line 2	0.0766	0.0995	0.2777	0.5271		55.15	1587.43	519.931
		0.0686	0.1083	0.2999	0.5428		200.266	1601.12	351.293
		0.0769	0.1213	0.2683	0.4365		205.761	1519.37	513.427
							122.248	1044.36	323.474
	Fig. 2b	Number of spheres						141.647	776.369
	NFYA+/+	NFYA-/-						514.201	316.965
	83	27						467.126	293.044
	92	22						1875.82	359.203
	64	12						1637.06	1170.89
								643.849	226.125
	Fig. 2c	Tumor volume (mm3)						1283.39	541.984
	NFYA+/+	NFYA+/-	NFYA-/-						262.358
	2372.24	1070.6	33.1823						82.1067
	1900.96	277.724	14.0003
	1728.22	1542.55	7.58507				Fig. 2g	Absorbance (590 nm)
	3404.36	667.181	8.0656				NFYA+/+	NFYA+/+	NFYAv1-/-	NFYAv1-/-	NFYAv1-/-	NFYA-/-
	3809.51	641.845	8.92375				Line 1	Line 2	Line 1	Line 2	Line 3
	2393.75	464.661	16.2872				2.3898	3.0705	1.6325	1.6613	2.1857	1.7696
	1435.21	981.812	71.7869				2.2933	2.5666	1.9339	2.0974	1.7919	1.4216
	2342.83		65.7652				2.4316	3.1092	1.5555	1.5589	1.5267	1.5726
	1449.02		373.022
	1666.77		339.926

## Sheet: Fig. 3
	Fig. 3a	Cell number (x104)						Fig. 3c	Relative Bodipy intensity				Fig. 3d	OCR
		d0	d1	d2	d3	d4		NFYA+/+	NFYA-/-	NFYA+/+ + Lipid	NFYA-/- + Lipid		Time (min)	WT+BSA			WT+Palmitate			KO+BSA			KO+Palmitate
	NFYA+/+	0.2	0.18	0.66	3.26	13.75							1	135	125	101	145	142	137	84	95	97	100	89	91
		0.2	0.14	0.6	3.38	13.85		0.922522	0.872196	1.44592	0.898205		10	134	121	96	140	154	134	100	96	90	95	94	86
		0.2	0.12	0.88	3.45	14.15		0.805059	0.791738	1.44867	1.16369		19	134	118	99	134	149	137	98	101	95	99	90	85
	NFYA-/-	0.2	0.26	0.52	1.69	8.8		0.831174	0.941395	1.71289	1.15364		27	134	125	99	137	155	137	100	107	99	98	93	84
		0.2	0.38	0.86	2.03	9.2		0.95387	0.893923	1.3217	0.856601		36	53	67	51	59	105	73	58	71	53	61	86	49
		0.2	0.34	0.68	1.99	5.4		0.769482	0.837941	1.33052	0.882505		45	56	66	54	61	94	87	52	76	56	58	91	46
	NFYA+/+ + Lipid	0.2	0.18	1.08	4.54	15.2		1.19038	0.791526	1.34099	0.858663		53	54	76	50	68	116	89	46	77	54	54	102	43
		0.2	0.24	1.32	3.98	14.95		1.17923	0.808337	1.48425	0.941712		62	136	144	104	185	199	177	93	109	105	141	128	115
		0.2	0.26	1	3.23	15.05		0.895456	0.760601	1.49429	0.839209		71	133	138	104	188	196	176	98	105	104	154	134	116
	NFYA-/- + Lipid	0.2	0.32	1.2	3	11.15		0.906399	0.833817	1.21491	0.789676		79	121	125	93	180	182	168	96	102	94	146	120	108
		0.2	0.4	0.98	2.55	11.65		0.908196	0.846557	1.27999	1.01472		88	26	29	26	29	42	37	38	46	33	36	35	22
		0.2	0.26	1	3.08	11.35		0.946152	0.873042	1.64829	1.19662		97	24	30	20	32	49	32	39	39	31	38	35	19
								1.02312	0.888425	1.45354	1.06198		105	22	29	23	27	38	29	35	28	29	35	33	24
	Fig. 3b	Number of spheres						0.968619	0.798187	1.61192	1.14619
	NFYA+/+	NFYA-/-	NFYA+/+ + Lipid	NFYA-/- + Lipid				0.887262	0.796548	1.10485	1.16046		Fig. 3e	Basal OCR				Fig. 3e	Maximal OCR
								1.01318	0.900267	1.30795	1.17664		WT+BSA	KO+BSA	WT+Palmitate	KO+Palmitate		WT+BSA	KO+BSA	WT+Palmitate	KO+Palmitate
	83	10	93	63				1.1131	0.828372	1.38069	1.05056		113.272	80.8398	117.299	82.6851		106.409	78.4358	151.309	120.42
	73	20	114	66				1.12462	0.908884	1.41056	1.60335		103.338	84.1438	126.394	77.3305		111.238	86.1981	157.697	104.223
	58	5	96	63				1.03031	0.854011	1.49641	1.6485		83.3894	80.2435	114.932	72.8004		82.3535	82.6306	142.312	92.8456
								1.10173	0.808443	1.48383	1.5036
	Fig. 3f, g	Cell number (x104)						0.829747	0.819174	1.39518	1.27317
		d0	d1	d2	d3	d4		1.01297	0.930663	1.74244	0.998752
	NFYA+/+	0.2	0.06	1	3.675	14.1		0.802469	0.978135	1.4131	1.04363
		0.2	0.12	0.56	3.675	14		1.23325	0.846663	1.56582	1.34088
		0.2	0.12	0.46	4.0875	12.8		0.837676	0.844866	1.42103	1.17119
	NFYA+/+ +Lipid	0.2	0.28	1.18	5.7375	18.1		1.19535	0.907298	1.33391	1.10961
		0.2	0.36	1.18	5.5875	19.7		0.980725	0.895403	1.50497	1.11759
		0.2	0.32	1.04	5.1375	21.1		1.01186	0.82187	1.38518	1.22025
	NFYA+/+ + ETO	0.2	0.2	0.24	1.05	2.35		0.878698	0.787403	1.63163	1.15306
		0.2	0.06	0.28	1.3125	2.9		0.952549	0.978611	1.84674	1.21814
		0.2	0.16	0.26	1.2375	2.6		1.27729	0.863474	1.34977	1.15517
	NFYA+/+ +ETO +Lipid	0.2	0.32	0.56	1.6875	2.3		1.05669	0.768002	1.71183	0.792055
		0.2	0.38	0.44	0.9375	1.8		0.946734	0.85639	1.12504	0.806698
		0.2	0.28	0.34	1.4625	2.45		0.974593	0.842434	1.65627	0.715561
	NFYA-/-	0.2	0.18	0.42	2.0625	5.95		0.988602	0.860672	1.31651	0.738451
		0.2	0.04	0.26	2.0625	6.5		1.05119	0.867597	1.23051	1.13366
		0.2	0.2	0.26	1.35	6.15		0.968884	0.891703	1.16903	1.2774
	NFYA-/- +Lipid	0.2	0.22	0.82	2.55	9.3		1.04342	1.04268	1.51507	1.30457
		0.2	0.26	0.4	2.5125	8.5		1.02677	0.951016	1.46163	0.879333
		0.2	0.14	0.38	2.2875	8.05		1.06124	1.02069	1.60779	1.02312
	NFYA-/- + ETO	0.2	0.1	0.2	0.5625	2.05		1.01112	1.02735	1.68217	1.04258
		0.2	0.06	0.14	0.8625	1.65		0.94943	0.971104	1.35304	0.939439
		0.2	0.08	0.14	0.7125	1.55		0.934152	0.947844	1.42446	0.978716
	NFYA-/- +ETO +Lipid	0.2	0.18	0.24	0.825	1.8		0.812778	0.949588	1.35912	1.12578
		0.2	0.22	0.3	1.0125	1.95		0.809024	0.910628	1.43953	1.07984
		0.2	0.12	0.34	0.5625	1.1		0.894029	0.932408	1.25762	1.15507
								0.938646	0.951544	1.24044	1.13768
								1.02175	0.931139	1.32455	1.59537
								0.913324	0.944302	1.56746	0.961324
								0.845394	0.990769	1.60182	0.94795
								0.851527	1.03613	1.32513	0.996426
								0.87891	0.944778	1.05902	0.960214
								1.10628	1.14032	1.0356	1.25736
								0.835456	0.894346	1.07334	1.42245
								0.976337	1.06362	1.12351	1.20011
								0.829588	1.03295	1.40855	0.954346
								0.848989	0.921306	1.39692	0.981042
								0.810716	0.899897	1.37382	1.15882
								0.895245	0.866487	1.12028	1.11759
								0.842434	0.837095	1.10977	1.05875
								0.837941	0.906187	1.41246	0.933042
								1.06277	0.860408	1.22681	0.989712
								0.79639	0.841324	1.28585	1.27375
								0.800513	0.816742	1.5497	1.4381
								0.845447	0.830381	1.26392	1.77098
								0.851474	0.908989	1.27713	0.973166
								0.757694	0.870293	1.20762	1.19895
								0.978346	0.903439	1.31699	1.24795
								0.906716	0.858399	1.49149	1.18478
								0.957888	0.880179	1.60055	1.06097
								0.880231	0.845183	1.58459	1.13435
								0.892073	0.837571	1.28527	0.992144
								0.81817	0.852478	1.49863	0.951122
								0.814945	0.874364	1.28501	1.15327
								0.850998	0.942188	1.42674	1.27539
								0.855333	0.884619	1.58517	1.21174
								1.16728	0.876055	1.62344	1.1529
								0.899632	0.911051	1.54446	0.948161
								0.978981	0.825042	1.39724	1.04363
								1.16913	0.844496	1.35775	1.19768
								1.15517	0.856231	1.46755	1.01302
								0.943403	0.866963	1.16416	1.01725
								1.23251	0.870452	1.29019	1.28786
								1.00229	0.901165	1.1538	1.2434
								1.22342	0.873782	1.12721	1.39121
								1.11865	0.877853	1.27465	1.31625
								0.990981	0.914328	1.32545	1.48547
								0.863104	0.878963	1.21708	1.28184
								1.1492	0.884302	1.19392	1.20191
								0.956884	0.915174	1.24774	0.877694
								0.93928	0.893976	1.46686	1.20159
								0.948901	0.885518	1.40844	1.00536
								1.09084	0.867068	1.19414	0.941923
								1.15301	0.853747	1.49424	0.820971
								0.830434	0.905553	1.1086	0.997007
								0.869923	1.04511	1.32899	0.977818
								1.01847	0.936003	1.5054	1.19762
								1.10897	0.828478	1.30911	1.22363
								0.855544	0.844284	1.31519	1.19789
								1.56259	0.850469	1.09369	1.2294
								1.25493	0.887315	1.32111	1.36145
								1.05981	0.859086	1.06124	1.06642
								1.1307	0.941447	1.29077	1.09089
								1.17463	0.885729	1.22004	1.27375
								1.31054	0.78661	1.15063	0.932778
								1.06504	0.86876	1.308	1.2055
								1.41632	0.885782	1.5119	1.19688
								0.925377	0.839368	1.27618	1.26624
								1.06436	0.836249	1.20809	1.18399
								1.04168	0.903756	1.20513	0.960848
								0.891703	0.77609	1.25757	1.06076
								0.947633	0.804795	1.1354	0.999756
								1.04902	0.751403	1.07197	1.04601
								0.903333	0.926328	0.944302	1.01065
								0.91898	0.885042	1.0311	0.923262
								1.09295	0.933359	1.22908	0.848408
								0.911738	1.02947	1.6624	0.921254
								0.892602	0.824672	1.51195	0.736284
								0.916919	0.783597	1.47828	0.847086
								0.982258	0.800513	1.64527	0.825148
								1.17822	0.716143	1.48531	0.829588
								1.09126	0.779315	1.17082	0.736495
								1.04961	0.84772	1.53045	0.762663
								1.15962	0.807333	1.04807	0.730257
								1.10469	0.792531	1.23024	0.793377
								1.10469	0.780531	1.25567	0.875844
								1.16612	0.929923	1.26339	0.818011
								1.01836	0.816161	1.31149	0.861518
								1.43361	0.790998	1.42869	1.02682
								1.1519	0.777782	1.24684	1.00314
								1.3569	0.747914	1.47024	0.984003
								1.4777	0.767896	1.43942	0.913694
								0.951914	0.74157	1.15877	0.992302
								0.855386	0.768795	1.20709	0.728672
								0.823667	0.734539	1.2849	0.782064
								1.17965	0.830064	1.36208	0.866963
								1.04702	0.833712	1.25456	0.762346
								1.20629	0.961694	1.044	0.843016
								0.895245	1.01329	1.19784	0.901747
								0.912901	0.903121	1.38402	1.02117
								0.856654	0.931086	1.19868	0.806434
								0.861729	0.792319	1.13868	0.834875
								0.857077	0.759227	1.22823	0.765676
								1.13704	0.885148	1.48859	0.88335
								1.45565	0.848672	1.32217	0.94113
								0.912795	0.774134	1.30393	0.754998
								0.842064	0.789729	1.1944	1.00626
								1.10025	0.777095	1.38111	1.00388
								0.835773	0.767791	1.7326	0.936108
								1.32666	0.816319	1.27079	0.942346
								0.98839	0.877747	1.307	0.943932
								0.767103	0.937218	1.37731	0.968566
								0.970522	0.820231	1.11204	1.05563
								0.771332	0.948848	1.2479	1.00732
								0.864478	0.998117	1.36848	0.864901
								0.994628	0.925271	1.25133	0.899897
								0.754099	0.8538	1.22432	0.812407
								0.99447	0.860566	1.0411	0.846557
								0.922311		1.39835	0.89498
								1.08968		1.04363	1.0347
								1.0541		1.39481	0.829271
								0.877588		1.20682	0.941818
								0.956038		1.37022	0.848989
								0.91195		1.53569	0.821976
								1.22062		1.32851	0.849993
								0.927439		1.44318	0.992725
								1.13514		1.2526	0.816531
								0.953818		1.28607
								0.915703		1.56117
								0.929342		1.30859
								1.04633		1.43736
								0.933201		1.67884
								0.835826		1.35447
								1.01799		1.31937
								1.33518		1.47151
								0.8132		1.26117
								0.795914		1.25847
								0.816002		1.30568
								0.826734		1.13451
								0.89054		1.36541
								0.855333		1.33063
								0.911474		1.36208
								0.732372		1.37688
								0.74913		1.21909
								1.05267		1.29881
								1.01255		1.51729
								0.989712		1.36457
								0.991668		1.37784
								1.23384		1.49747
								1.35944		1.20661
								1.03179		1.26339
								1.2959		1.30235
								1.13361		1.10786
								1.10221
								1.03486
								1.22495
								0.960003
								0.931773
								1.0024
								1.3411
								0.892707
								1.09401
								1.30124
								1.12219
								1.14217
								1.17542
								1.15586
								0.88906
								1.06557
								0.884196
								0.972426
								1.34977
								0.933254
								0.860672
								1.02101
								1.08587
								1.27771
								1.16887
								1.09517
								0.881077
								0.921042
								0.925007
								1.0717
								0.87135
								0.844284
								1.14799
								0.862416
								0.899474
								0.974434
								1.09449
								0.892813
								0.94113
								0.93706
								0.967192
								1.40141
								0.931721
								0.931721
								0.964919
								0.952496
								0.993095
								1.10802
								1.11066
								0.942716
								0.942716
								0.855597
								0.826416
								0.924055
								0.997166

## Sheet: Fig. 4
	Fig. 4b, c	Relative expression (/ACTB)
		NFYA+/+			NFYA-/-			NFYA+/+ + Lipid			NFYA-/- + Lipid
	ACLY	1.0313	0.994558	0.974139	0.741138	0.737731	0.724513	0.978611	0.968509	0.950447	0.775856	0.780871	0.797847
	ACACA	1.01833	1.00584	0.975831	0.689916	0.672574	0.710059	1.05946	1.02023	1.02323	0.655189	0.633805	0.722103
	ACACB	1.01523	0.994951	0.989819	0.692749	0.682709	0.610054	1.12212	1.20838	1.32148	1.05819	0.898328	1.0279
	FASN	0.958711	1.04187	0.999424	0.478249	0.465835	0.455598	0.612381	0.733313	0.665496	0.404021	0.514949	0.409661
	CPT1A	0.988639	1.05174	0.959623	0.503292	0.494496	0.496359	1.72975	1.7225	1.73309	2.69513	2.55324	2.47921
	CPT2	0.89296	1.13027	0.990801	1.11987	1.35974	1.33878	1.00696	1.19748	0.907519	1.40444	1.44393	1.45397
	ACADL	0.750886	1.24545	1.0693	0.174746	0.1966	0.224274	1.42405	1.86607	1.94531	0.823591	0.444421	0.426318
	Fig. 4e	% Input
			antibody	ACACA			FASN
	NFYA+/+	-	IgG	0.0533743	0.00136845	0.044618	0.0245959	0.00864107	0.0318679
		-	NFYA	0.36084	0.34956	0.341637	0.479214	0.429365	0.426982
		Lipid	IgG	0.000321336	0.000311252	0.000304213	0.00963637	0.00099032	0.00243413
		Lipid	NFYA	0.000688799	0.000738749	0.0552832	0.0241344	0.0190275	0.0219387
	NFYA-/-	-	IgG	0.0106582	0.00156325	0.0909724	0.0123406	0.0231514	0.0215972
		-	NFYA	0.100971	0.0691618	0.0357686	0.0378012	0.0516523	0.0505546
		Lipid	IgG	7.36606e-05	3.32163e-05	2.89165e-05	0.00189325	0.00441201	0.00223906
		Lipid	NFYA	7.39675e-05	0.000605432	0.000639952	0.00482923	0.00746007	0.00761526

## Sheet: Fig. 5
	Fig. 5b	Relative expression (/Actb)
		Nfyav1+/+			Nfyav1+/-			Nfyav1-/-
	Nfyav1	1.18965	0.674973	1.13538	0.820444	0.809037	0.512917	0.00041271	4.1081e-06	0.00088641
	Nfyav2	0.963219	0.844804	1.19198	5.38492	7.06908	3.95882	6.0391	7.19826	6.93851
	Fig. 5e	body weight (g)
	Nfyav1+/+	24.4	20.6	19	19	21.5
	Nfyav1+/-	15.7	19.2	19.3	21.1	18.9	18.6	20.3
	Nfyav1-/-	18.1	19.7	22.2	19.1	22.1	17.7	18.8
	Fig. 5f	weeks
	Nfyav1+/+	129.4	116	133.3	93.9	115.9	100.9
	Nfyav1+/-	139	108.1	109	121.1	66	140.9
	Nfyav1-/-	138	81.6	121	98.3	92.6	135.3	124	78.3	74.6
	Fig. 5g	weeks
	Nfyav1+/+	10.4	11.9	12.3	14.1	15	12.1	9.4	11.3	10.1	10.7	10.6	12.9	8.1	5.9	10.4	9.4	10.4
	Nfyav1-/-	15.1	13.7	11.4	13	12	11.9	11	17.3	13.4	14.3	13.1	13.1	11.7	10.1	10.6	12.3	16
	Fig. 5h	Tumor area (%)
	Nfyav1+/+	35.5	7.9	32.8	35.6	14.5	28.7	45.127
	Nfyav1-/-	7.1	3.5	21.2	6	4.537

## Sheet: Sup. Fig. 1
	Sup. Fig. 1a	Relative expression (/ACTB)							Sup. Fig. 1e	Relative expression (/ACTB)
		CDH1			VIM					Mock	SNAIL
	MCF7	0.628963	0.627673	0.856778	0.000700883	0.000684698	0.000958689		NFYAv1	0.980582	6.4996
	BT474	0.446113	0.493882	0.438969	0.0715003	0.0755963	0.0690913			0.768938	5.99815
	MCF10A	0.0318872	0.0219165	0.0268168	1.52003	2.06992	1.55168			1.25048	7.04297
	MCF12A	0.0789121	0.0801201	0.0991278	1.47925	1.92094	1.60117		NFYAv2	0.973344	0.745529
	HCC1143	0.171893	0.168305	0.190872	2.66519	1.85408	1.56301			0.731486	0.465081
	SUM149	0.16989	0.148306	0.147163	0.67193	0.371922	0.751883			1.29517	1.19509
	MB231	0.000266275	0.000382872	0.00028159	3.26729	3.30925	4.66984		CDH1	0.995016	0.01836
	BT549	0.00799428	0.00779457	0.00749412	1.86682	1.46669	1.07183			0.88029	0.0169532
	SUM159	9.9935e-05	0.000109742	0.000359935	7.15931	7.53789	11.3443			1.12469	0.0198835
									VIM	0.997093	8.49773
	Sup. Fig. 1c	Relative expression (/ACTB)								0.908095	6.24077
		HMLE								1.09481	11.5709
		Epi			Mes
	NFYAv1	1	1	1	3.41455	2.21259	2.71666		Sup. Fig. 1f	Ratio of NFYAv2 / NFYAv1
	NFYAv2	1	1	1	0.0891094	0.0532041	0.0542867			DMSO	FSK
	CDH1	1	1	1	0.00162678	0.00163923	0.00165855		d5	0.409378	0.579776
	VIM	1	1	1	6.42843	4.92753	4.69629		d10	0.448044	0.545714
									d15	0.346073	0.657853
									Sup. Fig. 1g	Relative expression (/ACTB)
										CDH1
										Mock			SNAIL
									NFYA+/+	0.992119	0.850331	1.15755	0.0810657	0.0687637	0.0955686
									NFYA+/-	0.874404	0.818005	0.934693	0.111755	0.0968788	0.128914
									NFYA-/-	1.30164	1.23802	1.36854	0.244224	0.230431	0.258842
										VIM
										Mock			SNAIL
									NFYA+/+	0.990309	0.83454	1.17515	4.34041	3.96664	4.74939
									NFYA+/-	2.11206	1.95982	2.27613	12.6872	11.9126	13.5122
									NFYA-/-	1.00454	0.958751	1.05252	6.93257	6.61408	7.26639

## Sheet: Sup. Fig. 2
	Sup. Fig. 2a	Relative expression (/ACTB)
		NFYAv1						NFYAv2
	NFYA+/+	0.964915	0.694536	1.34055	0.993262	0.861311	1.14543	0.949036	0.636966	1.414	0.893988	0.496583	1.60943
	NFYA+/-	0.59212	0.454482	0.771441	0.63362	0.561768	0.714662	0.81818	0.607816	1.10135	0.714101	0.598446	0.852108
	NFYA-/-	0.0583256	0.0321971	0.105658	0.15576	0.0927497	0.261576	0.0502528	0.0385187	0.0655615	0.0826516	0.0140962	0.48462
	SUM159	0.723272	0.564013	0.9275	0.990613	0.713209	1.37591	0.400092	0.323573	0.494706	0.724046	0.315451	1.66188

## Sheet: Sup. Fig. 3
	Sup. Fig. 3c	Absorbance (590 nm)
	SUM159	0.5537	0.5347	0.5159
	Mock	0.5422	0.5364	0.5524
	NFYAv1 WT	0.4939	0.5128	0.5429
	NFYAv1 Mut	0.2997	0.3017	0.2449
	NFYAv2 WT	0.5003	0.4483	0.4582
	NFYAV2 Mut	0.3824	0.3684	0.3632
	Sup. Fig. 3d	Absorbance (590 nm)
		d1	d2	d3	d4	d5
	NFYA+/+	0.0107	0.0319	0.1382	0.3715	0.7006
		0.0122	0.0407	0.1253	0.4282	0.5195
		0.0155	0.0513	0.1437	0.3855	0.5656
	NFYA-/-	0.015	0.0418	0.1754	0.504	0.6479
		0.018	0.0534	0.1836	0.6407	0.66
		0.0218	0.0574	0.1921	0.3888	0.5797
	HMLE	0.0143	0.054	0.2132	0.3502	0.5215
		0.0145	0.0526	0.2299	0.3969	0.5453
		0.0153	0.0551	0.1654	0.2157	0.5066
	Sup. Fig. 3f	Number of spheres
	NFYA+/+	50	35	45	46
	NFYA-/-	42	56	58	29

## Sheet: Sup. Fig. 4
	Sup. Fig. 4a	Relative expression (/ACTB)
		Acly	Acaca	Fasn		Sup. Fig. 4b	Cell number (x104)
	Normal	0.885792	1.01591	1.03492			d0	d1	d2	d3	d4
		1.04611	1.02298	0.972327		NFYA+/+	0.2	0.06	0.44	1.5	7.65
		1.0681	0.961111	0.992757			0.2	0.14	0.46	2.4	7.35
	Tumor	1.31498	1.26819	4.31546			0.2	0.1	0.46	2.1	8.6
		1.46921	1.33124	4.25604		NFYA+/+ + cerulenin	0.2	0.04	0.02	0	0
		1.37228	1.32205	3.91636			0.2	0.08	0.04	0	0
							0.2	0.02	0	0.02	0
	Sup. Fig. 4c	Number of spheres				NFYA-/-	0.2	0.1	0.34	1.6125	3.75
	NFYA+/+	NFYA-/-	NFYA+/+ + cerulenin	NFYA-/- + cerulenin			0.2	0.04	0.28	1.05	3.75
							0.2	0.08	0.22	1.5	2.9
	83	10	0	2		NFYA-/- + cerulenin	0.2	0.04	0.04	0.02	0
	73	20	2	1			0.2	0.02	0.02	0	0
	58	5	1	1			0.2	0.08	0	0.02	0

## Sheet: Sup. Fig. 5
	Sup. Fig. 5a	Cell number (x104)					Sup. Fig. 5d	Cell number (x104)
		d0	d1	d3	d5			d0	d1	d2	d3	d4
	NFYA+/+	0.2	0.2	0.52	2.35		NFYA+/+	0.2	0.18	0.88	3.7875	15.5
		0.2	0.16	0.5	2.325			0.2	0.12	0.82	3.8625	16.4
		0.2	0.18	0.7	2.275			0.2	0.12	0.5	3.7875	19.9
	NFYA-/-	0.2	0.1	0.16	0.575		NFYA+/+ + SA	0.2	0.14	0.88	4.425	16.2
		0.2	0.1	0.2	0.775			0.2	0.3	0.9	4.8375	13.2
		0.2	0.12	0.26	0.875			0.2	0.14	0.44	4.5	12
	NFYA+/+ + Lipid	0.2	0.24	0.78	3.6		NFYA-/-	0.2	0.14	0.58	2.0625	5.65
		0.2	0.18	0.84	3.975			0.2	0.06	0.36	1.875	7.7
		0.2	0.2	1.22	3.8			0.2	0.14	0.42	1.7625	7.4
	NFYA-/- + Lipid	0.2	0.2	0.44	1.325		NFYA-/- + SA	0.2	0.18	0.5	1.65	7.2
		0.2	0.38	0.44	1.275			0.2	0.14	0.28	1.6125	6.9
		0.2	0.34	0.5	1.05			0.2	0.1	0.24	0.975	6.75
	Sup. Fig. 5b	Number of sphere
	NFYA+/+	NFYA-/-	NFYA+/+ + Lipid	NFYA-/- + Lipid
	45	11	48	32
	43	5	53	38
	42	6	43	28

[truncated: 3 more sheets: Sup. Fig. 6, Sup. Fig. 8, Sup. Fig. 9]
